# Supplementary material for: Development of new 9-ball test protocols for assessing expertise in cue sports
Source: BMC Sports Sci Med Rehabil. 2021 Feb 2;13:9. doi: 10.1186/s13102-021-00237-9 (PMC7852083; doi:10.1186/s13102-021-00237-9)
Supplement: Supplementary file 1 — Additional file 1. [file 13102_2021_237_MOESM1_ESM.xlsx]

## Sheet: participant
No.	group	age	height [m]	weight [kg]	playcue weight [g]	play cue, tip to middle [cm]	play cue, middle to bottom [cm]	totalLength	years OF experience
1	1	22	1.71	56	546	73	74	147	1.5		group1	recreational
2	1	21	1.83	65	591	73.5	74	147.5	5		group1	university
3	2	27	1.72	65	535	74	73	147	1		group3	national
4	dropped out
5	1	27	1.62	70	539	73.5	74	147.5	4
6	1	24	1.72	69	591	73.5	74	147.5	2.5
7	1	29	1.68	54	591	73.5	74	147.5	5
8	1	24	1.78	78	591	73.5	73.5	147	1
9	1	22	1.72	60	551	73.5	73.5	147	3
10	1	24	1.77	61	540	72.5	72.5	145	8
11	1	23	1.69	58	591	73.5	74	147.5	5
12	2	25	1.7	65	591	73.5	74	147.5	1
13	2	27	1.81	79	591	73.5	74	147.5	1
14	2	26	1.67	62	591	73.5	74	147.5	1
15	1	26	1.81	108	591	73.5	74	147.5	9
16	1	25	1.76	82	530	73	73.5	146.5	8.5
17	3	25	1.76	75	545	74	74	148	8
18	1	21	1.68	55	591	73.5	74	147.5	3
19	1	28	1.74	64	551	73	73.5	146.5	14
20	1	24	1.74	60	591	73.5	74	147.5	5
21	1	22	1.7	63.5	546	73	74.5	147.5	1.5
22	2	25	1.71	72	591	73.5	74	147.5	1
23	2	26	1.72	76	591	73.5	74	147.5	1
24	2	27	1.64	62	591	73.5	74	147.5	5
25	2	28	1.76	86	591	73.5	74	147.5	5
26	3	45	1.62	82	547	73	75	148	15
27	3	15	1.81	67	550	73.5	74	147.5	1.5
28	3	44	1.78	70	540	73	74	147	30
29	3	29	1.7	70	567	74	74	148	15
30	3	38	1.63	60	567	74	74	148	10
31	3	14	1.7	66	548	73	74	147	2
32	3	23	1.79	97	555	73	72	145	15
				mean	568.452	73.4032	73.8387	147.242
				sd	23.2964	0.351647	0.538317	0.705584
				max	591	74	75	148
				min	530	72.5	72	145

## Sheet: powerControl
no	1	2	3	4	5	6	7	8	9	10	average	unit: cm
1	10.3505	15.0876	7.6835	27.5209	8.6995	20.9677	23.3553	27.178	25.1841	16.5481	18.2575
2	81.4832	40.0812	62.5094	62.5475	35.3949	40.9194	18.0467	29.0576	20.1803	12.2428	40.2463
3	19.3548	10.2362	38.7223	11.7983	87.884	59.6265	23.3045	12.5095	100.673	57.0357	42.1145
4
5	27.4828	27.2542	33.7312	24.4475	6.9723	26.1493	18.5166	30.9753	17.7546	26.0604	23.9344
6	19.9771	0	7.4422	24.9174	74.3077	46.6725	29.5148	71.882	19.4945	89.7763	38.3985
7	52.6288	46.3296	18.8214	35.2425	43.18	51.1429	31.3944	7.4549	34.9885	6.6675	32.785
8	49.5681	55.2704	64.8589	14.8209	9.9441	70.5612	28.8417	10.0203	0	58.1787	36.2064
9	0	16.5735	46.5709	0	51.435	16.7005	13.4239	65.8749	78.994	0	28.9573
10	0	27.0891	14.1732	43.8531	32.4612	44.2595	19.4564	15.6845	29.6672	8.7503	23.5394
11	14.0716	42.6593	27.2288	19.6088	19.8882	17.6276	14.6304	9.8679	37.9349	29.1973	23.2715
12	69.7865	65.7733	75.4507	96.1009	117.043	108.318	40.132	58.9915	101.498	40.2717	77.3367
13	43.4721	2.8956	74.041	40.767	77.4446	15.8115	2.1717	22.6568	8.0264	96.9899	38.4277
14	20.2946	65.4304	25.0444	52.9971	24.3332	92.9767	39.3319	85.6742	22.6441	116.827	54.5554
15	14.7828	56.7309	66.4591	11.8491	17.3736	56.1975	60.325	28.0035	7.7724	0	31.9494
16	87.1093	7.4549	59.5884	94.4372	13.7414	0	6.096	8.128	12.4968	90.6272	37.9679
17	100.508	17.0815	4.9022	6.7564	11.6713	20.32	38.0746	29.6799	9.4488	51.8922	29.0335
18	66.7893	54.9148	22.9616	6.5532	36.8173	62.1919	28.0289	35.0012	61.8744	104.788	47.992
19	10.9982	34.0995	5.8547	5.0165	0	24.1681	41.0083	21.7043	37.6682	59.7027	24.022
20	46.7487	87.1601	91.8464	31.2039	29.6799	57.8231	55.3593	19.3548	7.9502	27.686	45.4812
21	109.728	17.5895	38.1762	36.4744	61.4553	29.4132	83.566	9.8552	0	11.8237	39.8081
22	21.7932	24.9301	6.985	54.2036	0	37.6936	26.7589	25.4762	31.9151	40.9194	27.0675
23	40.2082	53.1241	37.7571	33.2232	25.4381	2.794	11.0744	0	20.1422	88.4809	31.2242
24	50.0761	86.6902	13.6144	37.9349	9.0805	6.2484	44.958	30.8229	16.2052	31.1658	32.6796
25	44.3103	98.9076	74.5744	49.7205	67.3608	41.91	43.6245	44.0817	25.8191	54.9402	54.5249
26	5.2832	28.956	4.6355	9.3726	34.4424	28.6385	37.6428	8.6233	25.6667	26.2382	20.9499
27	5.4864	27.7622	45.2628	37.9349	33.5915	70.6628	10.3124	44.9453	29.2608	60.579	36.5798
28	23.2664	8.4709	54.8259	13.9573	39.1414	5.5245	34.8234	57.4802	6.3373	45.3136	28.9141
29	63.1825	27.2669	32.3088	25.7683	41.8973	63.6524	56.9341	12.3825	5.588	7.5565	33.6537
30	14.4272	22.3139	67.8688	6.9723	7.5565	6.7818	7.4803	13.9065	7.9502	72.7202	22.7978
31	41.5163	6.4516	5.1816	15.2781	138.824	23.5966	67.0941	22.1361	15.1892	11.9253	34.7193
32	22.7965	16.1798	16.9037	53.4289	19.0627	18.9738	20.4216	46.4947	6.6294	6.2738	22.7165

## Sheet: cueAlign
no	1	2	3	4	5	6	7	8	9	10	average	unit: cm
1	8.6995	8.0391	7.4041	8.0645	0	0	0	7.1755	0	0	3.93827
2	0	0	10.1473	17.0561	11.0109	0	17.0307	15.3797	15.367	11.0109	9.70026
3	9.1059	9.8044	0	10.5283	6.7818	7.6454	0	9.0424	4.9276	9.0805	6.69163
4
5	5.3721	0	4.3307	6.0452	6.2103	6.2103	4.7117	4.7117	0	0	3.7592
6	0	0	7.2771	14.9479	0	9.2329	0	6.3373	9.1821	5.4102	5.23875
7	5.4356	11.811	14.1351	18.669	6.2484	11.0236	0	7.2644	11.0236	4.6228	9.02335
8	0	0	9.652	8.001	5.8801	0	5.4864	0	4.6228	8.0137	4.1656
9	4.7752	0	5.4483	0	0	0	7.2517	0	16.637	6.6929	4.08051
10	6.7183	0	0	5.7658	6.7183	5.7658	0	0	0	0	2.49682
11	0	0	6.4135	10.6172	0	7.7343	6.8199	0	4.7498	0	3.63347
12	0	0	8.1788	7.0485	16.4719	0	5.9436	0	7.7978	7.9756	5.34162
13	5.0927	13.6525	0	12.0904	21.4122	0	0	0	10.0965	0	6.23443
14	23.7236	28.2067	41.5417	21.3995	0	14.9225	4.0767	16.6497	11.4681	12.7254	17.4714
15	5.5245	0	0	4.4704	3.8735	0	0	0	0	4.2291	1.80975
16	0	0	0	0	0	0	0	0	0	0	0
17	0	5.1943	6.6421	0	10.0584	3.7719	5.1943	0	5.3721	0	3.62331
18	0	14.9606	5.5753	11.684	0	0	0	5.5753	5.4483	0	4.32435
19	6.1087	0	7.747	13.2207	7.9121	10.7315	5.08	13.5255	6.2738	5.1181	7.57174
20	2.0701	2.6162	4.2799	4.7752	3.175	4.318	0	7.2136	0	0	2.8448
21	5.1308	8.5471	0	0	9.7155	14.2621	0	5.9817	3.2766	4.6101	5.15239
22	6.1087	0	0	2.9591	6.096	0	0	0	5.4102	4.4069	2.49809
23	20.8153	0	0	0	4.4704	5.1943	4.6482	7.112	11.0109	0	5.32511
24	8.0772	5.207	10.9982	5.0165	5.7277	0	6.6421	0	0	6.0579	4.77266
25	0	2.4892	0	0	6.5405	9.2329	3.429	0	0	0	2.16916
26	0	0	0	0	0	0	7.0104	7.2517	9.4615	0	2.37236
27	0	8.0518	0	4.6355	0	6.9088	0	10.7442	4.9784	7.4295	4.27482
28	0	0	0	4.9657	0	0	0	4.2799	0	0	0.92456
29	0	11.938	0	6.4008	0	6.5659	6.4008	6.5532	0	0	3.78587
30	0	0	0	0	0	0	0	0	4.3688	0	0.43688
31	15.494	0	0	0	9.271	0	6.7183	0	0	0	3.14833
32	0	0	0	0	0	0	0	0	0	0	0

## Sheet: angleTest
no	1	2	3	4	5	6	7	8	9	10	average	unit: cm
1	39.1541	0	3.5814	7.8486	0	6.8707	7.9375	0	11.1506	0	7.65429
2	0	14.9733	0	5.1562	8.0264	6.3119	0	0	4.699	0	3.91668
3	27.5844	30.8483	7.239	0	0	0	14.5415	14.732	0	0	9.49452
4
5	7.2263	7.493	0	6.5532	5.1816	10.541	5.9817	6.0833	8.1661	8.6741	6.59003
6	10.0457	14.9987	0	9.6139	7.112	10.414	0	16.7005	18.7579	10.5537	9.81964
7	9.5377	0	14.6177	20.6629	0	11.5824	0	8.9916	0	0	6.53923
8	0	0	0	0	0	0	0	0	7.2771	0	0.72771
9	5.0165	4.9149	7.5946	13.1318	0	18.5674	6.223	0	0	0	5.54482
10	0	0	0	0	0	0	11.1379	5.4864	0	0	1.66243
11	0	0	0	0	9.7282	0	0	12.4079	0	0	2.21361
12	10.0965	4.1275	18.2626	13.843	5.7658	5.6769	0	5.8039	15.2273	21.1455	9.9949
13	0	17.9832	6.3754	6.1722	10.2362	12.0904	13.8557	6.8707	10.8712	0	8.4455
14	9.0678	6.6802	8.0391	12.1158	12.3063	13.0937	5.2832	10.2743	6.2865	6.7818	8.99287
15	0	0	0	0	0	0	7.6581	0	7.7597	4.7117	2.01295
16	0	8.3693	0	22.1996	21.9329	4.1275	0	11.6713	0	0	6.83006
17	0	0	0	23.3045	0	0	0	0	0	0	2.33045
18	12.8397	10.9982	12.3825	0	0	7.1374	4.1529	0	0	7.0866	5.45973
19	0	5.2451	0	7.3787	0	0	0	4.4196	0	3.7338	2.07772
20	0	6.7945	12.4968	10.4267	6.9977	0	17.8054	0	6.8326	6.3373	6.7691
21	0	6.858	0	0	7.1755	6.1722	4.7498	3.4417	8.3566	0	3.67538
22	18.3769	7.9121	0	0	8.8773	3.4544	10.3886	0	10.3886	0	5.93979
23	26.2509	9.9187	10.1219	0	0	0	0	4.699	9.8933	6.1849	6.70687
24	14.1605	0	7.9121	0	6.2738	14.478	12.2682	0	0	13.335	6.84276
25	27.8257	0	8.2169	0	0	0	8.3566	7.4803	8.9408	13.1572	7.39775
26	0	0	0	0	5.3975	0	0	0	5.5118	0	1.09093
27	3.175	0	5.7531	0	3.3274	0	5.7404	0	4.3688	6.1722	2.85369
28	0	5.9055	6.7945	0	0	0	0	0	0	9.0805	2.17805
29	5.9436	0	4.7625	0	0	4.1783	0	0	0	0	1.48844
30	0	8.9408	0	0	3.6957	0	0	0	6.1595	0	1.8796
31	0	0	3.8354	0	3.2004	19.9263	0	3.8227	7.1374	9.2202	4.71424
32	0	0	0	0	0	0	8.8519	7.3787	0	0	1.62306

## Sheet: backSpin
no	1	2	3	4	5	6	7	8	9	10	average	unit: cm
1	21.2174	18.2229	22.5714	23.1016	8.4359	11.634	44.1193	18.7677	23.1016	33.1614	22.4333
2	20.568	9.6878	39.7945	34.9541	12.5504	21.0543	25.4525	28.7814	18.6911	40.4825	25.2017
3	82.6193	86.612	88.3886	82.2961							84.979
4
5	24.0943	47.5173	19.0833	10.1887	21.1412	12.9643	10.2652	20.9717	13.4933	14.9435	19.4663
6	28.8436	18.6605	27.4828	32.1416	18.6871	22.9289	21.608	50.8993	9.59019	14.7339	24.5576
7	22.2626	24.4756	21.9988	53.4102	69.4953	9.95092	29.201	20.7201	14.5073	27.9103	29.3932
8	12.6215	28.1278	73.876	27.9235	19.6074	39.7809	27.6972	27.148	62.0112	29.4077	34.8201
9	27.9724	35.7378	10.4681	11.6062	4.80438	53.2959	24.6729	29.0031	9.30945	24.424	23.1294
10	20.1654	17.4204	8.59058	12.8418	36.6399	13.4978	20.6501	43.6036	10.0543	14.6844	19.8148
11	56.3743	10.0951	19.3708	16.3858	7.47488	43.847					25.5913
12		94.4436	98.397	92.6539	98.0317	100.116	108.264	93.4842			97.913
13	72.3707	41.9888	43.7475	30.5753	38.7293	35.4553	27.3052	52.9397	80.402	28.126	45.164
14
15	32.913	22.3258	5.69528	48.8146	8.97904	24.3456	9.45263	13.8313	43.1817	25.2105	23.4749
16	40.1198	39.2267	35.0329	28.7118	46.4965	35.1597	16.2918	29.1675	31.5324	41.5159	34.3255
17	32.0935	55.5172	26.8101	22.1505	13.1702	11.6974	12.9915	29.0814	22.521	19.0278	24.5061
18	27.0612	25.2939	72.2204	62.1631	15.0499	36.6219	4.51592	20.8036	22.7272	17.6927	30.415
19	23.9158	24.326	11.3919	12.3778	23.9719	15.7078	2.39317	28.5709	24.512	57.8342	22.5001
20	15.7148	11.2127	19.4449	49.7365	46.1017	30.1256	27.413	13.6065	23.372	35.5676	27.2295
21	56.3799	59.1425	19.6393	46.4947	24.1185	25.9047	38.9026	22.1574	34.1805	19.1974	34.6117
22	94.3273	81.2942	82.8319	72.7417	103.591	50.0712	46.559	62.2027	64.8945	72.4442	73.0958
23	64.8023	63.7843	67.0098	54.6133	64.3406	60.4567	59.3077	28.3362	67.8512	55.8237	58.6326
24	3.72924	22.9837	44.5266	23.7734	62.5823	34.4537	20.9544	18.4989	19.4743	9.39097	26.0368
25	75.7624	74.114	89.9225	62.1129	89.291	56.5211	31.0565	80.0224	83.4099	44.1512	68.6364
26	20.3984	56.8981	18.5799	19.7426	27.6854	23.8685	19.5053	30.6663	37.2742	35.3856	29.0004
27	26.0772	18.9973	29.7856	22.7545	52.9752	14.2982	46.2202	20.3513	22.4741	44.6481	29.8582
28	29.0461	41.3708	24.2708	10.298	28.6295	21.0611	19.5943	29.9919	50.435	23.7461	27.8444
29	36.8277	33.4053	17.9673	39.1829	23.3338	26.0844	21.9078	13.8243	20.2708	17.626	25.043
30	8.42385	35.9795	41.1284	32.8319	23.7617	18.0254	61.7496	23.2998	23.9567	18.8848	28.8042
31	48.889	29.7734	24.3198	30.7862	17.9361	31.0772	48.914	16.055	12.9782	48.1703	30.8899
32	6.43985	27.6045	0.584338	30.3413	10.5608	20.5664	29.0604	13.755	9.15106	6.16935	15.4233

## Sheet: topSpin
no	1	2	3	4	5	6	7	8	9	10	average	unit: cm
1
2	1.83096	17.0717	7.79288	5.50397	7.65754	8.85259	4.75077	10.1093	3.69666	7.67636	7.49427
3
4
5	10.2809	8.44645	12.1709	10.3994	8.93878	8.86029	5.0645	10.0387	8.64595	4.61758	8.74635
6	3.81476	9.33974	10.9617	9.25454	11.2447	8.55678	6.42085	13.1311	13.5296	10.0529	9.63066
7	6.04985	13.6849	4.10021	5.24576	9.93541	6.93955	10.3046	6.71207	6.76568	10.7289	8.04669
8	8.29881	4.93218	16.5956	10.5827	5.21178	9.98994	5.83887	5.30261	7.85452	4.7428	7.93497
9	13.2799	14.3615	8.59542	7.473	22.3928	13.1807	24.7529	2.88293	8.76718	7.82454	12.3511
10	5.02999	3.41269	5.25487	5.1169	8.05225	5.34724	4.7514	3.08286	6.61504	4.68637	5.13496
11	16.9044	13.0128	17.8412	25.2449	8.14133	22.702	13.9223	6.88177	15.7482	13.0773	15.3476
12	9.5716	15.3233	4.74771	2.50937	10.8246	17.0482	15.903	16.3191	5.35994		10.8452
13	11.2052	25.7678	29.8837	38.6334	26.5136	23.7402	11.4757	3.74622	26.6901	11.7522	20.9408
14
15	4.26557	2.55661	6.13368	19.7652	14.0158	11.4746	5.42681	4.01579	11.0951	6.39036	8.51396
16	17.0696	10.1459	6.69671	10.1356	11.036	3.88473	4.48355	14.5682	10.4546	5.03215	9.3507
17	7.62205	6.83236	11.0173	8.68759	8.7632	9.45935	1.56231	5.6041	5.30602	6.87233	7.17266
18	15.4866	5.88015	25.4495	27.7678	17.213	21.4665	18.2308	26.8331			19.7909
19	17.331	9.79331	2.92434	3.17106	4.60793	7.71396	6.68966	5.20801	12.8442	8.65803	7.89415
20	15.6402	6.41189	13.1373	7.40263	12.9856	16.8008	10.4321	7.71184	20.5706	19.5817	13.0675
21	6.59427	16.5026	9.16106	6.5661	12.9552	6.81956	10.6313	3.00013	24.6993	16.9823	11.3912
22	9.92533	20.8177	2.68718	7.46691	13.391	7.64613	5.89272	23.7039	16.4954	16.1034	12.413
23	9.85474	28.2304	19.9533	22.4833	27.4707	31.8024	20.5613	21.1866	26.0859	33.4648	24.1093
24	26.2742	17.4624	4.96107	32.0949	5.78969	10.8966	5.32471	3.26627	25.611	6.77704	13.8458
25	12.6581	17.9306	10.6109	2.58057	7.4292	6.06132	9.67151	14.1765	24.2331	1.94588	10.7298
26	13.4898	9.14997	14.8183	7.91589	7.2731	17.6774	11.4047	15.4253	10.0133		11.9075
27	1.01767	11.1135	15.4672	14.3658	15.1109	6.54543	5.52825	15.469	9.9988	12.4663	10.7083
28	17.8533	18.1592	11.7919	10.6494	16.7633	12.9521	4.79236	4.31301	9.34607	15.2633	12.1884
29	0.948512	6.25924	3.45076	12.9732	8.65258	12.2778	7.75948	15.4094	2.79867	5.98634	7.6516
30	3.91212	5.47993	10.2159	18.7464	13.7542	21.4729	15.6938	10.4156	15.6667	13.3647	12.8722
31	19.1972	25.0801	16.4668	14.3864	23.3342	6.33846	15.2144	10.5825			16.325
32	6.55266	1.51817	9.80317	8.98	8.16587	5.14493	11.3753	3.97721	6.87502	3.97333	6.63657

## Sheet: averaged
No.	group	15-ball potted			power	align	angle	back	top			power	align	angle	back	top			power	align	angle	back	top			power	align	angle	back	top
1	1	6		abs mean	18.2575	3.93827	7.65429	22.4333			sd	7.64019	5.25985	13.7399	25.1284			positive mean	18.2575	1.19592	8.16791	21.4145			negative mean		-3.57858	-2.76679	-23.1125
2	1	15			40.2463	9.70026	3.91668	25.2017	7.49427			46.4414	7.13467	4.98583	23.669	7.7777			32.304		3.91668	16.4778	8.25507			-72.0153	-9.70026		-28.9405	-7.30406
3	2	4			42.1145	6.69163	9.49452	84.979				51.3816	5.34622	13.9826	3.00325				28.521	1.64253	8.93374					-51.1768	-6.88763	-2.42358	-84.979
5	1	15			23.9344	3.7592	6.59003	19.4663	8.74635			23.6976	4.76121	6.21899	21.7413	9.39346			21.8297	2.97724	6.58654	19.3434	9.16123			-32.3533	-2.79188	-4.40267	-19.5189	-8.46976
6	1	11			38.3984	5.23875	9.81964	24.5576	9.63066			49.9775	5.17408	8.94983	25.6418	2.93477			21.1455	5.23875	3.47133	16.485				-58.9915		-9.7536	-19.5189	-9.63066
7	1	8			32.785	9.02335	6.53923	29.3932	8.04669			26.4085	7.45715	10.0751	32.681	7.63782			32.9396	3.6322	5.22288	18.9805	5.91728			-31.3944	-9.21879	-3.37276	-36.3351	-8.95929
8	1	8			36.2064	4.1656	0.72771	34.8201	7.93497			44.7059	4.92236	2.30122	37.8463	8.92374			29.8783	1.17602		23.8476	7.50575			-41.0125	-3.9751	-0.72771	-42.1352	-8.22113
9	1	7			28.9573	4.08051	5.54482	23.1294	12.3511			40.1783	6.69101	8.2285	25.0175	14.7037			29.7162	3.51314	5.6134	17.0258	9.02635			-13.5932	-1.81429	-2.30777	-25.7453	-20.1088
10	1	19			23.5394	2.49682	1.66243	19.8148	5.13496			28.67	3.23898	3.74932	23.7546	5.46319			21.5519		1.66243	14.8581	5.24226			-21.2166	-2.49682		-27.2499	-4.97401
11	1	11			23.2715	3.63347	2.21361	25.5913	15.3476			26.6682	4.83892	5.24802	32.1001	10.9252			25.5575	0.791633	1.08091	14.4105	13.9223			-20.9855	-3.50943	-1.37866	-36.7721	-15.506
12	2	4			77.3367	5.34162	9.9949	97.913	10.8452			83.4674	6.45647	11.9267	5.34736	12.5682			69.2912	1.18872	7.78193		9.62087			-96.1094	-5.27473	-9.83161	-97.913	-11.8247
13	2	2			38.4277	6.23443	8.4455	45.164	20.9408			51.9606	7.67568	10.5069	30.1143	12.2967			34.5204	6.23443	6.96141	30.5753	22.8513			-47.5446		-7.14502	-46.7849	-3.74622
14	2	6			54.5554	17.4714	8.99287					67.0065	13.2405	9.8681					67.2814	2.03835	9.60374					-46.0714	-18.9597	-8.382
15	1	12			31.9494	1.80975	2.01295	23.4749	8.51396			36.0446	2.3721	3.34232	27.9666	10.2528			32.8454			21.3199	8.00355			-28.3654	-1.80975	-2.01295	-24.9116	-8.85423
16	1	12			37.9679	0	6.83006	34.3255	9.3507			44.7749	0	11.5333	33.7527	10.2238			6.51192		4.8387	35.062	6.11035			-50.5188		-4.30371	-32.6071	-12.5911
17	3	12			29.0335	3.62331	2.33045	24.5061	7.17266			40.0032	3.51273	7.36953	17.0034	7.58984			13.2567		2.33045	11.6974	7.91701			-52.6987	-3.62331		-25.9293	-6.85365
18	1	18			47.992	4.32435	5.45973	30.415	19.7909			49.5613	5.42819	7.11061	34.6777	10.8059			47.6536		1.88172	18.3351	5.88015			-49.3458	-4.32435	-5.41338	-38.4682	-21.7782
19	1	3			24.0221	7.57174	2.07772	22.5001	7.89415			31.4647	4.09436	3.55015	27.8467	8.90342			16.7577		1.01917	20.1165	8.04726			-27.9349	-7.57174	-1.57797	-24.8838	-7.82853
20	1	16			45.4812	2.8448	6.7691	27.2295	13.0675			55.4164	2.40561	9.13658	31.5321	11.4073			39.696		4.93236	24.845	7.17545			-54.1591	-2.8448	-5.64642	-29.6141	-15.5926
21	1	8			39.8081	5.15239	3.67538	34.6117	11.3912			52.1782	7.17286	5.10351	15.0489	11.1385			34.7551	4.65667	3.19859		9.75135			-40.0135	-3.36913	-2.05196	-34.6117	-11.8011
22	2	9			27.0675	2.49809	5.93979	73.0958	12.413			26.7107	2.77929	8.78724	18.1461	11.1235			27.994		3.46166		5.34894			-15.5744	-2.49809	-5.02376	-73.0958	-15.4404
23	2	5			31.2242	5.32511	6.70687	58.6326	24.1093			42.1201	8.5657	10.41	11.5376	6.85677			21.4757	4.62824	5.87851					-40.4781	-2.97906	-3.3401	-58.6326	-24.1093
24	2	6			32.6796	4.77266	6.84276	26.0368	13.8458			36.8197	5.09329	8.60268	30.4947	15.6337			32.5644	1.66053	6.1214	26.1306	5.22376			-33.1407	-4.56494	-2.667	-25.9965	-22.4678
25	2	3			54.5249	2.16916	7.39775	68.6364	10.7298			56.8736	3.8911	9.84505	19.747	11.5085			54.0875	1.97168	7.38858		5.64163			-55.5456	-0.739775	-1.49606	-68.6364	-14.1219
26	3	18			20.9499	2.37236	1.09093	29.0004	11.9075			25.4209	4.49492	2.30004	24.0153	3.63142			18.0298	1.85702		19.4892				-25.3301	-0.8763	-1.09093	-31.3782	-11.9075
27	3	12			36.5798	4.27482	2.85369	29.8582	10.7083			29.099	4.03774	3.96239	31.4127	7.60827			37.393		2.13042	21.3888	3.78155			-29.2608	-4.27482	-1.91558	-35.5044	-12.44
28	3	28			28.9141	0.92456	2.17805	27.8444	12.1884			35.2809	1.95583	3.59099	30.9528	8.41159			26.9766		2.17805	22.5353	4.55269			-33.4349	-0.92456		-33.1534	-14.0973
29	3	23			33.6537	3.78587	1.48844	25.043	7.6516			30.4403	4.30998	2.43382	20.074	6.04304			33.8032		1.48844	17.0476	2.19963			-32.3088	-3.78587		-27.0419	-9.0146
30	3	26			22.7978	0.43688	1.8796	28.8042	12.8722			35.0517	1.38154	3.62904	31.6079	7.77055			19.7019		0.461962	21.647	5.47993			-27.4415	-0.43688	-1.67781	-33.5756	-13.6936
31	3	19			34.7193	3.14833	4.71424	30.8899	16.325			51.0876	5.49779	6.2391	33.034	13.2747			25.6794	3.14833	4.71424	23.7104	8.46046			-38.5935			-35.6762	-18.9465
32	3	27			22.7165	0	1.62306	15.4233	6.63657			21.6473	0	3.83818	13.9442	7.06295			25.1841		0.819856	6.3046	9.77058			-12.846		-0.983544	-17.703	-5.85306
